# Supplementary material for: A Study of the Micellar Formation of N-Alkyl Betaine Ethyl Ester Chlorides Based on the Physicochemical Properties of Their Aqueous Solutions
Source: Molecules. 2024 Apr 18;29(8):1844. doi: 10.3390/molecules29081844 (PMC11053790; doi:10.3390/molecules29081844)
Supplement: Supplementary file 1 [file molecules-29-01844-s001.zip]

Archive with 1 entries (1 files):
- molecules-2941382-supplementary.pdf
